# Supplementary material for: Multiparametric Phenotyping of Circulating Tumor Cells for Analysis of Therapeutic Targets, Oncogenic Signaling Pathways and DNA Repair Markers
Source: Cancers (Basel). 2022 Jun 6;14(11):2810. doi: 10.3390/cancers14112810 (PMC9179910; doi:10.3390/cancers14112810)
Supplement: Supplementary file 1 [file cancers-14-02810-s001.zip]

Archive with 1 entries (1 files):
- cancers-1740537-supplementary.pdf
